# Supplementary material for: Phylum-Spanning Neuropeptide GPCR Identification and Prioritization: Shaping Drug Target Discovery Pipelines for Nematode Parasite Control
Source: Front Endocrinol (Lausanne). 2021 Sep 30;12:718363. doi: 10.3389/fendo.2021.718363 (PMC8515059; doi:10.3389/fendo.2021.718363)
Supplement: Supplementary Table 2 — Ce-NP-GPCR complements of 10 key nematode species. A black box indicates the presence of a homologue identified via BLAST search. A grey box indicates the absence of a gene. GO/NU, Ghrelin-obstatin/neuromedin U receptor family; NK/NPFF/Orexin, Neurokinin/neuropeptide FF/orexin receptor family; GnRH, Gonadotropin-releasing hormone receptor family; GC, Gastrin-cholecystokinin receptor family; VP, Related Vasopressin receptor family; Sex P, Related to Sex peptide receptor family; Drosophila related, related to fly ortholog (CG33639); FSHR, follicle-stimulating hormone receptor; DmDopEcR, Drosophila Dopamine/Ecdysteroid receptor. [file Table_2.xlsx]

## Sheet: TAB 1
		CLADE													CLADE													CLADE
		2			8			9		10	12				2			8			9		10	12				2			8			9		10	12
Receptor Species		T. muris	T. spiralis	R. culicivorax	A. suum	B. malayi	D. immitis	N. americanus	H. contortus	B. xylophilus	G. pallida		Receptor Species		T. muris	T. spiralis	R. culicivorax	A. suum	B. malayi	D. immitis	N. americanus	H. contortus	B. xylophilus	G. pallida		Receptor Species		T. muris	T. spiralis	R. culicivorax	A. suum	B. malayi	D. immitis	N. americanus	H. contortus	B. xylophilus	G. pallida
Neuropeptide F/Y	npr-1	0	0	0	1	1	1	1	1	0	0		SexP	sprr-1	1	1	1	1	0	0	1	1	1	1		Drosophila related	B0563.6	0	0	1	1	0	0	1	1	1	1
	npr-2	0	0	1	0	0	0	1	1	1	1			sprr-2	1	1	1	1	0	0	0	0	1	1			AH9.1	0	1	0	1	0	0	0	0	1	0
	npr-3	0	0	1	1	0	0	1	1	1	1			sprr-3	0	0	0	1	0	0	1	1	0	0			Y70D2A.1	0	0	1	1	1	0	0	0	1	1
	npr-4	1	1	1	1	1	1	0	1	1	1		Drosophila FMRFamide	frpr-1	0	0	1	1	1	0	1	0	1	0			C17H11.1	0	0	0	1	0	0	1	1	1	1
	npr-5	0	0	1	1	1	1	1	1	1	1			frpr-2	0	0	0	1	0	0	1	1	1	0			H09F14.1	1	1	1	1	1	1	1	0	1	1
	npr-6	1	1	1	1	0	0	1	0	1	1			frpr-3	0	1	0	1	0	0	1	1	1	0			F16C3.1	0	0	0	1	0	0	1	1	1	0
	npr-7	0	0	0	0	0	0	0	0	0	0			frpr-4	0	0	0	0	0	0	0	0	0	0			C24B5.1	0	0	1	1	0	0	0	1	1	1
	npr-8	1	1	1	1	0	0	1	0	1	1			frpr-5	0	0	1	1	1	1	1	1	1	1		Putative neuropeptide receptor no specific orthologs	R13H7.2	0	0	0	1	1	1	1	1	1	1
	npr-10	0	0	1	1	1	0	0	0	1	1			frpr-6	0	0	0	0	0	0	0	0	0	0			K03H6.1	1	0	1	1	0	0	1	1	1	1
	npr-11	0	0	1	1	1	1	1	1	1	1			frpr-7	1	1	1	1	0	1	0	1	1	1			K03H6.5	0	1	1	1	1	1	1	0	0	0
	npr-12	0	0	1	1	1	0	1	1	1	1			frpr-8	0	0	1	1	1	1	0	0	1	1			F40A3.7	0	0	1	1	1	1	1	1	1	1
	npr-13	0	0	0	1	1	1	1	1	1	1			frpr-9	0	0	1	1	1	1	1	1	1	1			W10C4.1	0	0	0	1	0	0	1	1	1	1
GO/NU	nmur-1	0	0	1	1	0	0	1	1	0	0			frpr-10	0	0	0	0	0	0	1	1	0	0			F59B2.13	0	0	1	1	0	0	1	1	1	0
	nmur-2	0	0	1	1	0	0	1	1	1	1			frpr-11	0	0	0	0	0	0	0	0	0	0			T10E10.3	0	1	0	1	0	0	0	0	0	0
	nmur-3	0	0	0	0	0	0	1	1	1	1			frpr-12	0	0	0	0	0	0	0	0	0	0			D1014.2	0	0	0	1	0	0	1	1	0	0
	nmur-4	0	1	1	1	0	0	1	1	1	1			frpr-13	0	0	0	0	0	0	0	0	0	0			C04C3.6	0	0	1	0	0	0	0	0	1	0
	npr-20	0	0	0	1	0	0	1	1	1	0			frpr-14	0	0	0	1	1	1	1	1	1	1			ZK863.1	0	0	0	0	0	0	0	0	1	0
	npr-21	0	0	0	1	0	0	0	0	1	0			frpr-15	0	0	1	1	0	0	1	1	1	0			C50H11.13	0	0	0	0	0	0	0	0	0	0
NK/NPFF/Orexin	tkr-1	1	0	0	1	0	0	1	1	1	0			frpr-16	0	0	1	0	0	0	0	0	0	0			C54E10.3	0	0	0	0	0	0	0	0	0	0
	tkr-2	1	1	1	1	0	0	1	0	1	0			frpr-17	0	0	0	1	1	1	1	1	1	1			T01B11.1	0	0	0	1	0	0	1	1	0	0
	tkr-3	1	1	1	1	0	0	1	0	0	0			frpr-18	1	1	1	1	0	0	1	1	1	1			aex-2	1	1	0	1	0	0	0	1	1	1
	npr-14	0	0	0	1	0	0	1	1	1	1			frpr-19	1	1	1	1	1	1	1	1	1	1			aexr-1	0	0	1	1	1	1	1	1	1	1
	npr-22	1	0	1	1	0	0	1	1	1	1			daf-37	1	1	1	1	0	0	1	1	0	0			aexr-2	0	0	0	0	0	0	0	0	0	0
	npr-35	0	0	1	1	1	1	1	1	1	1		Drosophila Dromyosuppressin	egl-6	0	0	1	0	0	0	0	0	1	0			aexr-3	0	0	0	1	0	1	1	1	1	1
Somatostatin	npr-16	0	1	1	1	1	0	1	1	1	1			dmsr-1	0	0	1	1	1	1	1	1	1	1			F52D10.4	0	0	0	0	0	0	0	0	0	0
	npr-17	0	0	1	1	1	0	1	1	1	1			dmsr-2	1	1	0	1	1	1	1	1	1	1			F56A12.2	0	0	0	0	0	0	0	0	0	0
	npr-18	0	0	0	1	1	0	0	1	1	0			dmsr-3	0	0	0	0	1	1	1	1	1	0			M04G7.3	0	0	0	1	0	0	1	1	1	0
	npr-24	0	0	1	1	0	0	1	1	0	0			dmsr-4	0	0	0	1	1	1	1	1	1	1			AH9.4	0	0	0	1	1	0	1	0	1	1
	npr-25	0	0	0	1	0	0	1	1	0	0			dmsr-5	0	0	0	1	0	0	1	1	1	1			F54E4.2	0	0	0	0	0	1	0	1	1	0
	npr-26	0	0	0	1	0	0	1	1	1	1			dmsr-6	0	0	1	1	1	1	1	1	1	1			C01F1.4	1	1	1	1	1	1	1	1	1	1
	npr-27	0	0	0	1	0	0	1	1	1	1			dmsr-7	0	0	1	1	1	1	1	1	1	1			F10D7.1	0	0	0	1	0	0	0	0	1	0
	npr-28	0	0	0	0	0	1	1	1	1	0			dmsr-8	1	0	1	1	1	1	1	1	1	1			tag-89	0	0	1	1	0	0	1	1	1	0
	npr-29	0	0	0	1	1	1	1	1	1	1			dmsr-9	0	0	0	0	0	0	0	0	0	0			npr-19	1	1	1	1	1	1	1	0	0	0
	npr-30	0	0	0	0	0	0	1	1	0	0			dmsr-10	0	0	0	0	0	0	0	0	0	0			ZK813.5	0	0	1	1	0	0	1	1	1	0
	npr-31	0	0	0	1	1	0	1	1	1	1			dmsr-11	0	0	0	0	0	0	0	1	0	0			H23L24.4	0	0	0	1	0	0	1	1	1	1
	npr-32	0	0	1	1	1	1	1	1	1	1			dmsr-12	0	0	0	0	0	0	0	0	0	0			T02D1.4	1	1	1	1	0	0	1	1	1	0
Galanin	npr-9	1	0	1	1	0	0	1	0	1	1			dmsr-13	0	0	0	0	0	0	0	0	0	0			F36D4.4	0	0	1	1	1	0	1	1	1	1
	npr-15	0	0	1	1	0	0	0	0	1	1			dmsr-14	0	0	0	0	0	0	0	0	0	0			ZK721.4	0	0	1	1	1	0	0	0	1	1
	npr-33	0	0	0	1	0	0	0	0	0	0			dmsr-15	0	0	0	0	0	0	0	0	0	0			B0334.6	0	0	0	1	0	1	1	1	1	1
	npr-34	1	1	1	1	0	0	1	1	0	0			dmsr-16	0	0	0	0	0	0	0	0	0	0			npr-23	0	0	1	1	1	1	0	0	1	1
GnRH	gnrr-1	1	1	1	1	1	1	1	1	1	1		Additional Drosphila FMRFamide	E04D5.2	0	0	0	0	0	0	1	1	0	0			C09F12.3	0	0	0	0	0	0	0	1	1	1
	gnrr-2	0	0	0	1	0	0	1	1	0	0			T11F9.1	1	1	1	1	1	1	1	1	1	0			F13H6.5	1	1	1	1	1	1	1	0	1	0
	gnrr-3	0	0	0	1	0	0	1	0	0	0			R11F4.2	0	0	0	1	0	0	1	1	1	0		FSHR	fshr-1	1	1	1	1	1	1	0	1	1	0
	gnrr-4	0	0	0	1	1	1	0	0	0	0			Y37E11AL.1	0	0	0	1	0	0	1	1	1	1		DmDopEcR	F59D12.1	1	1	1	1	1	1	1	1	1	1
	gnrr-5	0	0	1	1	1	0	1	1	1	1			C54D10.5	0	0	0	1	1	1	1	1	1	1		Secretin	pdfr-1	1	1	1	1	1	1	1	1	1	1
	gnrr-6	0	0	1	1	0	0	0	0	0	1			ZK1307.7	0	0	0	1	0	0	1	1	1	0			seb-2	0	0	1	1	0	0	1	1	1	0
	gnrr-7	0	0	0	1	0	0	0	0	0	0			F32D8.10	0	0	0	1	1	0	1	1	0	0			seb-3	1	1	1	1	1	1	1	1	1	1
	daf-38	1	1	1	1	1	1	0	1	1	1			F56A11.4	0	0	0	1	0	0	1	0	0	0
GC	ckr-1	0	0	0	1	1	1	1	1	0	0			Y41D4B.24	0	0	1	1	0	0	1	0	1	1
	ckr-2	1	1	1	1	1	1	1	1	1	1			F57A8.4	0	0	1	1	1	1	1	1	0	0
VP	ntr-1	0	0	0	0	0	0	1	1	1	0			Y40C5A.4	0	0	1	1	1	1	1	1	1	0
	ntr-2	0	0	1	1	1	1	1	1	1	1			C47E8.3	0	0	1	1	0	0	1	1	0	1
														B0034.5	0	0	0	1	0	0	1	1	0	0
