# Supplementary material for: Phylum-Spanning Neuropeptide GPCR Identification and Prioritization: Shaping Drug Target Discovery Pipelines for Nematode Parasite Control
Source: Front Endocrinol (Lausanne). 2021 Sep 30;12:718363. doi: 10.3389/fendo.2021.718363 (PMC8515059; doi:10.3389/fendo.2021.718363)
Supplement: Supplementary Table 3 — Ce-NP-GPCR binary expression patterns in parasitic nematodes. A black box indicates the presence of a NP-GPCR homologue that is not expressed in a specific life cycle stage (FPKM <1). A red box indicates the presence of a NP-GPCR homologue expressed in a specific life cycle stage (FPKM > 1). A grey box indicates the absence of a gene. GO/NU, Ghrelin-obstatin/neuromedin U receptor family; NK/NPFF/Orexin, Neurokinin/neuropeptide FF/orexin receptor family; GnRH, Gonadotropin-releasing hormone receptor family; GC, Gastrin-cholecystokinin receptor family; VP, Related Vasopressin receptor family; SexP, Related to Sex peptide receptor family; Drosophila related, related to fly ortholog (CG33639); FSHR, follicle-stimulating hormone receptor; DmDopEcR, Drosophila Dopamine/Ecdysteroid receptor. [file Table_3.xlsx]

## Sheet: Summary of expression data
		T. muris				A. suum					B. malayi					D. immitis					H. contortus				G. pallida										T. muris				A. suum					B. malayi					D. immitis
Receptor Stage		L2	L3	Adult male	Adult female	L3 liver	L3 lung	L4	Adult male	Adult female	Mf	L3	L4	Adult male	Adult female	Mf	L3	L4	Adult male	Adult female	L3	L4	Adult male	Adult female	J2	7 d.p.i.	14 d.p.i.	21 d.p.i.	28 d.p.i.	35 d.p.i.	Adult male		Receptor Stage		L2	L3	Adult male	Adult female	L3 liver	L3 lung	L4	Adult male	Adult female	Mf	L3	L4	Adult male	Adult female	Mf
Neuropeptide F/Y	npr-1	0	0		0								1	1			1	1				1	1	1	0	0	0	0	0	0	0		SexP	sprr-1										0	0	0	0	0	0
	npr-2	0	0		0	0	0	0		0	0	0	0	0	0	0	0	0	0	0								1	1					sprr-2						1		1	1	0	0	0	0	0	0
	npr-3	0	0		0	1		1			0	0	0	0	0	0	0	0	0	0		1	1	1				1						sprr-3	0		0	0		1	1		1	0	0	0	0	0	0
	npr-4						1	1					1	1			1	1	1			1	1	1									Drosophila FMRFamide	frpr-1	0		0	0	1	1	1	1	1	1	1	1	1	1	0
	npr-5	0	0		0		1										1																	frpr-2	0		0	0	1	1	1	1		0	0	0	0	0	0
	npr-6						1				0	0	0	0	0	0	0	0	0	0	0	0	0	0				1	1	1				frpr-3	0		0	0	1	1	1	1		0	0	0	0	0	0
	npr-7	0	0		0	0	0	0		0	0	0	0	0	0	0	0	0	0	0	0	0	0	0	0	0	0	0	0	0	0			frpr-4	0		0	0	0	0	0	0	0	0	0	0	0	0	0
	npr-8					1					0	0	0	0	0	0	0	0	0	0	0	0	0	0										frpr-5	0		0	0
	npr-10	0	0		0		1						1	1		0	0	0	0	0	0	0	0	0										frpr-6	0		0	0	0	0	0	0	0	0	0	0	0	0	0
	npr-11	0	0		0		1		1								1		1				1											frpr-7										0	0	0	0	0
	npr-12	0	0		0	1	1	1								0	0	0	0	0		1	1	1										frpr-8	0		0	0	1
	npr-13	0	0		0	1	1										1		1			1	1	1										frpr-9	0		0	0
GO/NU	nmur-1	0	0		0	1	1	1	1	1	0	0	0	0	0	0	0	0	0	0		1	1		0	0	0	0	0	0	0			frpr-10	0		0	0	0	0	0	0	0	0	0	0	0	0	0
	nmur-2	0	0		0	1	1	1	1	1	0	0	0	0	0	0	0	0	0	0		1	1	1										frpr-11	0		0	0	0	0	0	0	0	0	0	0	0	0	0
	nmur-3	0	0		0	0	0	0		0	0	0	0	0	0	0	0	0	0	0			1	1										frpr-12	0		0	0	0	0	0	0	0	0	0	0	0	0	0
	nmur-4	0	0		0	1		1	1		0	0	0	0	0	0	0	0	0	0														frpr-13	0		0	0	0	0	0	0	0	0	0	0	0	0	0
	npr-20	0	0		0	1		1	1		0	0	0	0	0	0	0	0	0	0					0	0	0	0	0	0	0			frpr-14	0		0	0		1	1		1			1
	npr-21	0	0		0	1	1	1	1	1	0	0	0	0	0	0	0	0	0	0	0	0	0	0	0	0	0	0	0	0	0			frpr-15	0		0	0	1	1	1		1	0	0	0	0	0	0
NK/NPFF/Orexin	tkr-1					1	1	1			0	0	0	0	0	0	0	0	0	0		1	1	1	0	0	0	0	0	0	0			frpr-16	0		0	0	0	0	0	0	0	0	0	0	0	0	0
	tkr-2					1	1	1	1	1	0	0	0	0	0	0	0	0	0	0	0	0	0	0	0	0	0	0	0	0	0			frpr-17	0		0	0		1				1
	tkr-3						1	1			0	0	0	0	0	0	0	0	0	0	0	0	0	0	0	0	0	0	0	0	0			frpr-18										0	0	0	0	0	0
	npr-14	0	0		0	1	1	1			0	0	0	0	0	0	0	0	0	0		1	1	1					1	1				frpr-19
	npr-22					1	1				0	0	0	0	0	0	0	0	0	0				1										daf-37					1	1	1			0	0	0	0	0	0
	npr-35	0	0		0	1	1	1									1	1	1				1										Drosophila Dromyosuppressin	egl-6	0		0	0	0	0	0	0	0	0	0	0	0	0	0
Somatostatin	npr-16	0	0		0											0	0	0	0	0			1											dmsr-1	0		0	0
	npr-17	0	0		0	1	1	1								0	0	0	0	0						1	1	1	1	1				dmsr-2					1	1	1		1			1
	npr-18	0	0		0	1		1	1		1		1	1		0	0	0	0	0		1		1										dmsr-3	0		0	0	0	0	0	0	0		1	1	1	1
	npr-24	0	0		0				1		0	0	0	0	0	0	0	0	0	0					0	0	0	0	0	0	0			dmsr-4	0		0	0								1
	npr-25	0	0		0		1	1			0	0	0	0	0	0	0	0	0	0		1	1		0	0	0	0	0	0	0			dmsr-5	0		0	0		1	1		1	0	0	0	0	0	0
	npr-26	0	0		0		1	1			0	0	0	0	0	0	0	0	0	0			1											dmsr-6	0		0	0		1	1	1	1			1
	npr-27	0	0		0		1	1		1	0	0	0	0	0	0	0	0	0	0		1	1	1					1					dmsr-7	0		0	0		1
	npr-28	0	0		0	0	0	0		0	0	0	0	0	0		1		1	1					0	0	0	0	0	0	0			dmsr-8					1	1	1					1
	npr-29	0	0		0		1	1					1											1		1		1						dmsr-9	0		0	0	0	0	0	0	0	0	0	0	0	0	0
	npr-30	0	0		0	0	0	0		0	0	0	0	0	0	0	0	0	0	0		1	1		0	0	0	0	0	0	0			dmsr-10	0		0	0	0	0	0	0	0	0	0	0	0	0	0
	npr-31	0	0		0	1	1	1	1		1	1	1	1		0	0	0	0	0				1										dmsr-11	0		0	0	0	0	0	0	0	0	0	0	0	0	0
	npr-32	0	0		0	1	1	1	1		1		1				1		1			1						1	1	1				dmsr-12	0		0	0	0	0	0	0	0	0	0	0	0	0	0
Galinin	npr-9							1			0	0	0	0	0	0	0	0	0	0	0	0	0	0										dmsr-13	0		0	0	0	0	0	0	0	0	0	0	0	0	0
	npr-15	0	0		0	1	1	1			0	0	0	0	0	0	0	0	0	0	0	0	0	0										dmsr-14	0		0	0	0	0	0	0	0	0	0	0	0	0	0
	npr-33	0	0		0						0	0	0	0	0	0	0	0	0	0	0	0	0	0	0	0	0	0	0	0	0			dmsr-15	0		0	0	0	0	0	0	0	0	0	0	0	0	0
	npr-34					1	1	1	1	1	0	0	0	0	0	0	0	0	0	0		1			0	0	0	0	0	0	0			dmsr-16	0		0	0	0	0	0	0	0	0	0	0	0	0	0
GnRH	gnrr-1					1	1	1																				1	1				Additional Drosphila FMRFamide	E04D5.2	0		0	0	0	0	0	0	0	0	0	0	0	0	0
	gnrr-2	0	0		0						0	0	0	0	0	0	0	0	0	0		1	1	1	0	0	0	0	0	0	0			T11F9.1					1			1	1				1	1
	gnrr-3	0	0		0		1		1		0	0	0	0	0	0	0	0	0	0	0	0	0	0	0	0	0	0	0	0	0			R11F4.2	0		0	0		1	1	1		0	0	0	0	0	0
	gnrr-4	0	0		0		1	1									1				0	0	0	0	0	0	0	0	0	0	0			Y37E11AL.1	0		0	0	1	1	1			0	0	0	0	0	0
	gnrr-5	0	0		0	1	1	1			1		1			0	0	0	0	0														C54D10.5	0		0	0	1	1				1		1	1	1
	gnrr-6	0	0		0	1	1	1			0	0	0	0	0	0	0	0	0	0	0	0	0	0										ZK1307.7	0		0	0	1	1	1			0	0	0	0	0	0
	gnrr-7	0	0		0	1		1	1		0	0	0	0	0	0	0	0	0	0	0	0	0	0	0	0	0	0	0	0	0			F32D8.10	0		0	0	1	1	1								0
	daf-38																1		1	1				1										F56A11.4	0		0	0	1	1	1		1	0	0	0	0	0	0
GC	ckr-1	0	0		0			1		1												1		1	0	0	0	0	0	0	0			Y41D4B.24	0		0	0		1	1			0	0	0	0	0	0
	ckr-2																											1						F57A8.4	0		0	0	1	1	1						1
VP	ntr-1	0	0		0	0	0	0		0	0	0	0	0	0	0	0	0	0	0					0	0	0	0	0	0	0			Y40C5A.4	0		0	0	1	1	1
	ntr-2	0	0		0	1	1	1											1			1	1					1	1					C47E8.3	0		0	0		1	1		1	0	0	0	0	0	0
																																		B0034.5	0		0	0	1	1	1	1	1	0	0	0	0	0	0
[truncated: 46 more columns]
