# Supplementary material for: Phylum-Spanning Neuropeptide GPCR Identification and Prioritization: Shaping Drug Target Discovery Pipelines for Nematode Parasite Control
Source: Front Endocrinol (Lausanne). 2021 Sep 30;12:718363. doi: 10.3389/fendo.2021.718363 (PMC8515059; doi:10.3389/fendo.2021.718363)
Supplement: Supplementary Table 4 — Ce-NP-GPCR knock out/RNAi phenotype summary. A coloured box indicates phenotype linked to each Ce-NP-GPCR encoding gene. A grey box indicates the absence of a phenotype category. GO/NU, Ghrelin-obstatin/neuromedin U receptor family; NK/NPFF/Orexin, Neurokinin/neuropeptide FF/orexin receptor family; GnRH, Gonadotropin-releasing hormone receptor family; GC, Gastrin-cholecystokinin receptor family; VP, Related Vasopressin receptor family; SexP, Related to Sex peptide receptor family; Drosophila related, related to fly ortholog (CG33639); FSHR, follicle-stimulating hormone receptor; DmDopEcR, Drosophila Dopamine/Ecdysteroid receptor. [file Table_4.xlsx]

## Sheet: TAB 1
		None	Lethal	Motility	Reproductive	Sterile	Other	Phenotype score				None	Lethal	Motility	Reproductive	Sterile	Other	Phenotype score				None	Lethal	Motility	Reproductive	Sterile	Other	Phenotype score
Neuropeptide F/Y	npr-1			1				5		SexP	sprr-1	1	0	0	0	0	0	0		Drosophila related	B0563.6	1	0	0	0	0	0	0
	npr-2	0	0	1	0	0	1	5			sprr-2	0	0	0	0	0	1	1			AH9.1	1	0	0	0	0	0	0
	npr-3	0	0	1	1	0	1	7			sprr-3	1	0	0	0	0	0	0			Y70D2A.1	1	0	0	0	0	0	0
	npr-4	0	0	1	1	0	1	7		Drosophila FMRFamide	frpr-1	1	0	0	0	0	0	0			C17H11.1	1	0	0	0	0	0	0
	npr-5	0	1	1	0	1	1	13			frpr-2	1	0	0	0	0	0	0			H09F14.1	0	0	0	0	0	1	1
	npr-6	0	0	0	1	0	0	2			frpr-3	0	0	0	1	0	0	2			F16C3.1	0	0	0	0	0	1	1
	npr-7	0	0	1	1	0	0	6			frpr-4	0	1	0	0	0	0	5			C24B5.1	1	0	0	0	0	0	0
	npr-8	0	0	1	0	0	1	5			frpr-5	1	0	0	0	0	0	0		Putative neuropeptide receptor no specific orthologs	R13H7.2	1	0	0	0	0	0	0
	npr-10	0	0	1	0	0	1	5			frpr-6	1	0	0	0	0	0	0			K03H6.1	0	0	0	0	0	1	1
	npr-11	0	0	1	1	0	1	7			frpr-7	1	0	0	0	0	0	0			K03H6.5	1	0	0	0	0	0	0
	npr-12	0	0	1	1	0	1	7			frpr-8	1	0	0	0	0	0	0			F40A3.7	1	0	0	0	0	0	0
	npr-13	0	0	1	0	0	0	4			frpr-9	1	0	0	0	0	0	0			W10C4.1	1	0	0	0	0	0	0
GO/NU	nmur-1	0	0	0	0	0	1	1			frpr-10	0	1	0	1	1	1	11			F59B2.13	0	1	0	0	1	0	8
	nmur-2	1	0	0	0	0	0	0			frpr-11	0	0	0	0	0	1	1			T10E10.3	1	0	0	0	0	0	0
	nmur-3	1	0	0	0	0	0	0			frpr-12	1	0	0	0	0	0	0			D1014.2	1	0	0	0	0	0	0
	nmur-4	0	1	0	0	1	1	9			frpr-13	1	0	0	0	0	0	0			C04C3.6	1	0	0	0	0	0	0
	npr-20	0	1	1	0	0	1	10			frpr-14	1	0	0	0	0	0	0			ZK863.1	1	0	0	0	0	0	0
	npr-21	1	0	0	0	0	0	0			frpr-15	1	0	0	0	0	0	0			C50H11.13	1	0	0	0	0	0	0
NK/NPFf/Orexin	tkr-1	0	0	0	0	0	1	1			frpr-16	1	0	0	0	0	0	0			C54E10.3	1	0	0	0	0	0	0
	tkr-2	1	0	0	0	0	0	0			frpr-17	1	0	0	0	0	0	0			T01B11.1	1	0	0	0	0	0	0
	tkr-3	0	1	0	1	1	1	11			frpr-18	0	0	0	0	0	1	1			aex-2	0	0	0	0	0	1	1
	npr-14	1	0	0	0	0	0	0			frpr-19	1	0	0	0	0	0	0			aexr-1	1	0	0	0	0	0	0
	npr-22	0	0	0	1	0	1	3			daf-37	0	0	0	0	0	1	1			aexr-2	0	0	0	0	0	1	1
	npr-35	0	0	0	0	0	1	1		Drosophila Dromyosuppressin	egl-6	0	0	1	1	0	1	7			aexr-3	1	0	0	0	0	0	0
Somatostatin	npr-16	0	0	0	0	0	1	1			dmsr-1	1	0	0	0	0	0	0			F52D10.4	0	1	0	0	1	0	8
	npr-17	1	0	0	0	0	0	0			dmsr-2	0	0	0	1	0	0	2			F56A12.2	1	0	0	0	0	0	0
	npr-18	1	0	0	0	0	0	0			dmsr-3	0	1	0	0	0	0	5			M04G7.3	1	0	0	0	0	0	0
	npr-24	1	0	0	0	0	0	0			dmsr-4	0	0	0	1	0	0	2			AH9.4	1	0	0	0	0	0	0
	npr-25	0	0	1	0	0	0	4			dmsr-5	0	0	0	0	0	1	1			F54E4.2	1	0	0	0	0	0	0
	npr-26	1	0	0	0	0	0	0			dmsr-6	1	0	0	0	0	0	0			C01F1.4	1	0	0	0	0	0	0
	npr-27	1	0	0	0	0	0	0			dmsr-7	1	0	0	0	0	0	0			F10D7.1	1	0	0	0	0	0	0
	npr-28	0	0	0	0	0	1	1			dmsr-8	1	0	0	0	0	0	0			tag-89	1	0	0	0	0	0	0
	npr-29	0	0	0	0	0	0	0			dmsr-9	1	0	0	0	0	0	0			npr-19	1	0	0	0	0	0	0
	npr-30	0	1	0	1	0	1	8			dmsr-10	0	0	0	0	0	1	1			ZK813.5	1	0	0	0	0	0	0
	npr-31	0	0	0	0	0	1	1			dmsr-11	1	0	0	0	0	0	0			H23L24.4	1	0	0	0	0	0	0
	npr-32	1	0	0	0	0	0	0			dmsr-12	1	0	0	0	0	0	0			T02D1.4	0	0	0	0	0	1	1
Galinin	npr-9	0	0	1	0	0	1	5			dmsr-13	1	0	0	0	0	0	0			F36D4.4	1	0	0	0	0	0	0
	npr-15	0	0	0	0	0	1	1			dmsr-14	1	0	0	0	0	0	0			ZK721.4	1	0	0	0	0	0	0
	npr-33	1	0	0	0	0	0	0			dmsr-15	1	0	0	0	0	0	0			B0334.6	1	0	0	0	0	0	0
	npr-34	0	0	1	0	1	1	8			dmsr-16	1	0	0	0	0	0	0			npr-23	1	0	0	0	0	0	0
GnRH	gnrr-1	1	0	0	0	0	0	0		Additional Drosphila FMRFamide	E04D5.2	1	0	0	0	0	0	0			C09F12.3	1	0	0	0	0	0	0
	gnrr-2	0	1	0	0	0	0	5			T11F9.1	1	0	0	0	0	0	0			F13H6.5	1	0	0	0	0	0	0
	gnrr-3	1	0	0	0	0	0	0			R11F4.2	1	0	0	0	0	0	0		FSHR	fshr-1	0	1	0	0	1	1	9
	gnrr-4	0	0	0	0	0	1	1			Y37E11AL.1	0	1	0	0	1	0	8		DmDopEcR	F59D12.1	0	0	1	0	0	1	5
	gnrr-5	1	0	0	0	0	0	0			C54D10.5	1	0	0	0	0	0	0		Secretin	pdfr-1	0	0	1	1	0	1	7
	gnrr-6	0	1	1	0	0	0	9			ZK1307.7	1	0	0	0	0	0	0			seb-2	1	0	0	0	0	0	0
	gnrr-7	1	0	0	0	0	0	0			F32D8.10	1	0	0	0	0	0	0			seb-3	1	0	0	0	0	0	0
	daf-38	0	0	0	1	0	0	2			F56A11.4	1	0	0	0	0	0	0
GC	ckr-1	0	1	0	1	0	1	8			Y41D4B.24	1	0	0	0	0	0	0
	ckr-2	0	0	0	0	0	1	1			F57A8.4	0	0	0	0	0	1	1
VP	ntr-1	0	0	0	1	0	1	3			Y40C5A.4	0	1	0	0	0	0	8
	ntr-2	0	0	0	1	0	1	3			C47E8.3	1	0	0	0	0	0	0
											B0034.5	1	0	0	0	0	0	0
